# Supplementary material for: Vascularization of primary and secondary ossification centres in the human growth plate
Source: BMC Dev Biol. 2014 Aug 28;14:36. doi: 10.1186/s12861-014-0036-7 (PMC4236517; doi:10.1186/s12861-014-0036-7)
Supplement: Additional file 1: — RT-qPCR checklist with all relevant technical information of RT-qPCR protocols used in the present study. [file s12861-014-0036-7-S1.xls]

## Sheet: Sheet1
Sample/Template	details
Source	Cultured adherent cells isolated from growth plates.
Method of preservation	No preservation; Total RNA was extracted directly from PBS washed cell layers.
Storage time (if appropriate)	RNA was stored at -80°C and reverse transcribed into cDNA within one month. cDNA was stored at -80°C and analyzed within 6 months.
Handling	----
Extraction method	Column based extraction method (NucleoSpin RNA II Kit (Macherey-Nagel, D)).
RNA: DNA-free	All primer pairs used are intron-spanning primers. The RNA extraction protocol included on-column DNA digestion. Using microfluidics (Bioanalyzer), the quality of a representative set of RNA preparations was verified.
Concentration	All RNA preparations were quantified using microfluidics (Bioanalyzer) and the Nanodrop instrument.
RNA: integrity	Integrity of a representative set of RNA preparations was verified using microfluidics (Bioanalyzer).
Inhibition-free	Not all samples were tested for the absence of inhibitors. However, a representative set of samples was used to control for the absence of inhibitors using dilution series of target genes.
Assay optimisation/validation
Accession numbers
PCAM1	NM_000442
CD34	NM_001025109
PROM1	NM_006017
GAPDH	NM_002046
Amplicon details	base pairs
PCAM1	142
CD34	101
PROM1	141
GAPDH	165
Primer sequence
	forward
PCAM1	CATTCCCATGCCAAAATGTT
CD34	TGTTTCAGACCTTTCAACCA
PROM1	ACTTGCGAACTCTCTTGAAT
GAPDH	GGAGTCCACTGGCGTCTTCAC
	reverse
PCAM1	ATCCTTCATTCACAGCACAT
CD34	TGATTTCTGCCTTGATGTCA
PROM1	GTCTCAGTCGGTCAAGAATT
GAPDH	GAGGCATTGCTGATGATCTTGAGG
Probe sequence*	no probes used
In silico	All primers were subjected to BLAST analysis
empirical	Primers were used at 100 nM
Priming conditions	For cDNA synthesis, random RT primers were used as provided by the manufacturer (High Capacity cDNA Reverse Transcription Kit (Applied Biosystems, Austria)).
PCR efficiency	qPCR efficiencies were determined using dilution series of cDNA prepared from OA chondrocytes (GAPDH), bone marrow mesenchymal stem cells (PCAM1), RA synoviocytes (CD34) or sorted CD133+ mesenchyman stem cells (PROM1). Used efficiencies are given below in %.
PCAM1	96.8
CD34	91.6
PROM1	93.8
GAPDH	97
Linear dynamic range	The dynamic range of the primers was spanning unknown targets as determined by dilution curves.
Limits of detection	LODs were not determined in this study.
Intra-assay variation	The intra-assay variation was below one Cq.
RT/PCR
Protocols	RT: equal RNA quantities were reverse transcribed into cDNA using the High Capacity cDNA Reverse Transcription Kit (Applied Biosystems, Austria; LOT#: 1106149). qPCR: reactions were performed in 25 µl reaction mixtures containing 1 µl cDNA, 12.5 µl SensiMix SYBR Green Master Mix (GenXpress, Austria; LOT#: SMP5-212H), 100 nM primers (Metabion, Martinsried, D), and nuclease-free water to 25 µl, and…
Reagents	see above.
Duplicate RT	Replicates of the RT step were not performed in this study.
NTC	NTCs were included in each run. The absence of both amplification and melting curve peaks were mandatory for the acceptance of the run.
NAC	Minus RT controls were not prepared in this study.
Positive control	Inter-run calibrators were not used.
Data analysis
Specialist software	Data were analyzed using the StepOnePlus software (Applied Biosystems) considering both amplification efficiencies and normalization to GAPDH as reference gene.
Statistical justification	Chondroprogenitor cells were isolated from 8 donors and cultured and analyzed seperately. All qPCR reactions were performed in duplicate. Data were exported to Microsoft Excel and analyzed using the integrated statistic tools. p-values < 0.05 were considered significant.
Transparent, validated normalisation	mRNA expression levels were calculated as relative copy numbers with respect to the expression of GAPDH set at 1000.
